# Supplementary material for: The Expression of microRNA in Adult Rat Heart with Isoproterenol-Induced Cardiac Hypertrophy
Source: Cells. 2020 May 8;9(5):1173. doi: 10.3390/cells9051173 (PMC7290591; doi:10.3390/cells9051173)
Supplement: Supplementary file 1 [file cells-09-01173-s001.zip]

Archive with 3 entries (3 files):
- Supplementary Table-re.xlsx
- Video S1.avi
- Supplementary Figure S1.docx
