# Supplementary material for: The Expression of microRNA in Adult Rat Heart with Isoproterenol-Induced Cardiac Hypertrophy
Source: Cells. 2020 May 8;9(5):1173. doi: 10.3390/cells9051173 (PMC7290591; doi:10.3390/cells9051173)
Supplement: Supplementary file 1 [file cells-09-01173-s001.zip › Supplementary Table-re.xlsx]

## Sheet: Table S1
Gene	Sequence
rat-ANP-F	GGTGGTGAATACCCTCCTG
rat-ANP-R	GTCTGTCCGTGGTGCTGA
rat-BNP-F	GCTTTGGGCAGAAGATAG
rat-BNP-R	AAGTTTGTGCTGGAAGATAA
rat-GAPDH-F	AGTGCCAGCCTCGTCTCATA
rat-GAPDH-R	ACCAGCTTCCCATTCTCAGC
rat-LncMIAT-F	TGGGGCCCTCTGTGATTTAG
rat-LncMIAT-R	CTTTGTGGGCTTTCAGGGAC
>rno-let-7e-5p	UGAGGUAGGAGGUUGUAUAGUU
>rno-miR-142-3p	UGUAGUGUUUCCUACUUUAUGGA
>rno-miR-144-3p	UACAGUAUAGAUGAUGUACU
>rno-miR-133b-3p	UUUGGUCCCCUUCAACCAGCUA
>rno-miR-21-5p	UAGCUUAUCAGACUGAUGUUGA
>rno-miR-26b-5p	UUCAAGUAAUUCAGGAUAGGU
>rno-miR-222-3p	AGCUACAUCUGGCUACUGGGU
>rno-miR-3068-5p	UUGGAGUUCAUGCAAGUUCUAACCA
>rno-miR-31a-5p	AGGCAAGAUGCUGGCAUAGCUG
>rno-miR-328a-3p	CUGGCCCUCUCUGCCCUUCCGU
>rno-miR-423-5p	UGAGGGGCAGAGAGCGAGACUUUU
>rno-miR-451-5p	AAACCGUUACCAUUACUGAGUU
miRNA Universal Downstream Primer	R-Uni-miR qPCR Primer, included in kit ( TaKaRa)
U6-F	F-Uni-miR qPCR Primer, included in kit ( TaKaRa)
U6-R	R-Uni-miR qPCR Primer, included in kit (TaKaRa)

## Sheet: Table S2
Category	Term	Count	%	PValue	Genes	Fold Enrichment
KEGG_PATHWAY	cfa04068:FoxO signaling pathway	25	0.0125321	9.76802e-06	PRKAG2, FOXO1, FOXO4, CCNG2, IL10, TGFB2, SLC2A4, PRKAA1, IRS2, SGK1, GABARAPL1, RBL2, TGFBR1, NLK, CREBBP, SKP2, SMAD4, MAPK10, HOMER1, IRS1, BCL2L11, NRAS, CDKN1B, MAPK9, MAPK8	2.72917
KEGG_PATHWAY	cfa04728:Dopaminergic synapse	23	0.0115295	6.35325e-05	SCN1A, PPP2R3A, GNAI2, MAPK10, ARNTL, ITPR1, FOS, GNB2, GRIA2, GNG10, PPP2CA, GSK3B, PPP2CB, PPP3CB, MAPK9, MAPK8, PPP2R5E, CACNA1C, GNG5, CACNA1D, CLOCK, PPP2R2A, CACNA1B	2.56968
KEGG_PATHWAY	cfa04310:Wnt signaling pathway	23	0.0115295	9.09934e-05	WNT5A, TBL1XR1, NKD1, CTBP2, ROCK2, NLK, CREBBP, SMAD4, PPP3R1, CXXC4, MAPK10, TCF7L2, FZD4, TCF7L1, FZD6, PRICKLE1, GSK3B, WNT9B, PPP3CB, MAPK9, MAPK8, FBXW11, NFATC3	2.51084
KEGG_PATHWAY	cfa04010:MAPK signaling pathway	35	0.0175449	9.76758e-05	MRAS, MKNK2, PPP3R1, CACNB2, MAPKAPK2, TGFB2, FOS, MAP3K4, RASGRP1, PPP3CB, RRAS, FGF1, NFATC3, NTF3, NLK, MAP2K3, TGFBR1, MAPK10, TAB2, MAP4K3, DUSP5, MAP4K4, NRAS, PLA2G4A, RPS6KA2, MAPK9, MAPK8, STMN1, CACNA1C, DUSP8, CACNA1D, MAP3K13, DUSP7, CACNA1B, NGF	2.01826
KEGG_PATHWAY	cfa04390:Hippo signaling pathway	25	0.0125321	0.000108571	WNT5A, MOB1A, TGFBR1, SMAD4, SMAD1, TCF7L2, YWHAE, LATS1, FZD4, TCF7L1, LATS2, LLGL2, TGFB2, FZD6, ACTG1, YWHAG, BBC3, PPP2CA, GSK3B, PPP2CB, WNT9B, LIMD1, FGF1, FBXW11, PPP2R2A	2.36769
KEGG_PATHWAY	cfa04350:TGF-beta signaling pathway	17	0.00852182	0.000118927	LTBP1, SMAD7, TGFBR1, SMAD5, FST, CREBBP, SMAD4, SMAD1, ACVR1C, TGFB2, INHBB, ACVR2A, PPP2CA, PPP2CB, TGIF1, TGIF2, PITX2	3.00141
KEGG_PATHWAY	cfa05206:MicroRNAs in cancer	23	0.0115295	0.000222215	RECK, IRS2, EZH2, CREBBP, BCL2L2, RDX, ZEB1, IRS1, TIMP3, CDC25A, BCL2L11, DDIT4, TGFB2, CCNE2, NRAS, SPRY2, BAK1, CDKN1B, ITGA5, ZFPM2, ABCC1, STMN1, DNMT3B	2.36633
KEGG_PATHWAY	cfa04360:Axon guidance	20	0.0100257	0.000885566	LIMK2, GNAI2, ROCK2, PLXNA2, NTNG1, PPP3R1, EPHA2, NRAS, EPHA4, SEMA6D, SEMA4G, SEMA4F, CFL2, GSK3B, SEMA4C, PPP3CB, ROBO2, EFNA4, UNC5C, NFATC3	2.30659
KEGG_PATHWAY	cfa04930:Type II diabetes mellitus	11	0.00551412	0.00146006	IRS2, SLC2A4, MAPK9, MAPK8, MAPK10, CACNA1C, KCNJ11, CACNA1D, IRS1, PRKCD, CACNA1B	3.27728
KEGG_PATHWAY	cfa05205:Proteoglycans in cancer	26	0.0130334	0.00212699	CAV3, WNT5A, CAV2, TFAP4, MRAS, RDX, TIMP3, TGFB2, ACTG1, CTTN, ANK3, TIAM1, GAB1, RRAS, MSN, FRS2, TWIST2, ROCK2, HGF, FZD4, ITPR1, KDR, FZD6, NRAS, ITGA5, WNT9B	1.90678
KEGG_PATHWAY	cfa04920:Adipocytokine signaling pathway	13	0.00651668	0.00337042	IRS2, PRKAG2, ADIPOR1, MAPK10, IRS1, PRKCQ, TNFRSF1B, SLC2A4, MAPK9, PRKAA1, MAPK8, ACSL4, ACSL3	2.61847
KEGG_PATHWAY	cfa04710:Circadian rhythm	8	0.00401027	0.00383007	CRY2, PRKAG2, PER2, PRKAA1, ARNTL, FBXW11, FBXL3, CLOCK	3.81356
KEGG_PATHWAY	cfa04152:AMPK signaling pathway	18	0.0090231	0.00452763	IRS2, PPP2R3A, PFKFB2, PRKAG2, STRADA, ELAVL1, ADIPOR1, FOXO1, STRADB, IRS1, AKT1S1, SLC2A4, PPP2CA, PPP2CB, RHEB, PPP2R5E, PRKAA1, PPP2R2A	2.10996
KEGG_PATHWAY	cfa04014:Ras signaling pathway	27	0.0135346	0.004766	RAB5C, MRAS, MAPK10, HGF, KIT, FOXO4, EPHA2, RGL2, KDR, NRAS, PLA2G4A, GNB2, TIAM1, ETS1, RASGRP1, GNG10, ETS2, TEK, GAB1, MAPK9, RRAS, MAPK8, EFNA4, FGF1, PLA2G3, GNG5, NGF	1.77121
KEGG_PATHWAY	cfa04141:Protein processing in endoplasmic reticulum	22	0.0110282	0.00547815	HERPUD1, SEC24A, MAN1A2, UBE2G1, CKAP4, UBE4B, MAPK10, HSPH1, BAK1, UBE2D3, ATXN3, SEC61B, RNF5, EIF2S1, MAPK9, MAPK8, NFE2L2, UBE2D1, SAR1B, UGGT1, SEC61A1, UBE2E2	1.89529
KEGG_PATHWAY	cfa05412:Arrhythmogenic right ventricular cardiomyopathy (ARVC)	12	0.0060154	0.00616065	ACTG1, JUP, ITGA5, ITGA8, DAG1, GJA1, CACNB2, CDH2, CACNA1C, TCF7L2, CACNA1D, TCF7L1	2.56135
KEGG_PATHWAY	cfa04151:PI3K-Akt signaling pathway	37	0.0185475	0.00634653	PPP2R3A, LPAR1, KIT, CCNE2, PPP2CA, PPP2CB, TEK, PRKAA1, FGF1, GNG5, COL11A1, GHR, SGK1, COL4A1, RBL2, HGF, COL5A2, IRS1, YWHAE, EPHA2, BCL2L11, DDIT4, KDR, NRAS, YWHAG, CDKN1B, GNB2, PRLR, ITGA5, GSK3B, ITGA8, GNG10, RHEB, PPP2R5E, EFNA4, PPP2R2A, NGF	1.57012
KEGG_PATHWAY	cfa04550:Signaling pathways regulating pluripotency of stem cells	19	0.00952438	0.00662086	WNT5A, SMARCAD1, IL6ST, SMAD5, SMAD4, SMAD1, MEIS1, FZD4, ACVR1C, FZD6, INHBB, ACVR2A, NRAS, PCGF3, GSK3B, WNT9B, LHX5, KLF4, KAT6A	1.98333
KEGG_PATHWAY	cfa04140:Regulation of autophagy	7	0.00350898	0.00774543	GABARAPL1, ATG4B, BECN1, ULK1, ULK2, PRKAA1, ATG16L1	3.85023
KEGG_PATHWAY	cfa04722:Neurotrophin signaling pathway	17	0.00852182	0.00817656	NTF3, MAPK10, MAPKAPK2, PRKCD, YWHAE, IRS1, NRAS, RPS6KA2, GSK3B, GAB1, MAPK9, SH2B3, MAPK8, SH2B1, FRS2, ARHGDIA, NGF	2.04298
KEGG_PATHWAY	cfa04931:Insulin resistance	16	0.00802053	0.00833114	IRS2, PRKAG2, FOXO1, MAPK10, PPP1R3A, PRKCD, IRS1, PPARGC1B, PRKCQ, PPP1R3B, SLC2A4, RPS6KA2, GSK3B, MAPK9, MAPK8, PRKAA1	2.09921
KEGG_PATHWAY	cfa04071:Sphingolipid signaling pathway	17	0.00852182	0.00956313	PPP2R3A, SPTLC2, GNAI2, SGMS2, ROCK2, MAPK10, CERS3, S1PR3, NRAS, CERS2, PPP2CA, PPP2CB, MAPK9, MAPK8, PPP2R5E, ABCC1, PPP2R2A	2.00921
KEGG_PATHWAY	cfa04022:cGMP-PKG signaling pathway	20	0.0100257	0.0126783	ATP1B1, MEF2A, IRS2, GNAI2, ROCK2, ATP1B4, PPP3R1, PDE3B, IRS1, ITPR1, VDAC1, ATP2B2, ADRB3, ADRB2, ATP2A2, GTF2I, PPP3CB, CACNA1C, CACNA1D, NFATC3	1.82176
KEGG_PATHWAY	cfa05200:Pathways in cancer	40	0.0200513	0.0130769	WNT5A, GNAI2, EGLN2, TFG, FOXO1, KIT, LPAR1, TCF7L2, TCF7L1, TGFB2, CCNE2, FOS, RASGRP1, RARB, FGF1, GNG5, RET, CTBP2, COL4A1, ROCK2, TGFBR1, CREBBP, SMAD4, SKP2, MAPK10, RB1, HGF, FZD4, DAPK1, FZD6, JUP, NRAS, CDKN1B, GNB2, GSK3B, GNG10, CKS2, WNT9B, MAPK9, MAPK8	1.46675
KEGG_PATHWAY	cfa04910:Insulin signaling pathway	18	0.0090231	0.0132164	IRS2, PRKAG2, FLOT1, MKNK2, PDE3B, RHOQ, FOXO1, MAPK10, PPP1R3A, IRS1, NRAS, PPP1R3B, SLC2A4, GSK3B, MAPK9, RHEB, MAPK8, PRKAA1	1.89276
KEGG_PATHWAY	cfa05210:Colorectal cancer	10	0.00501283	0.024476	FOS, TGFBR1, GSK3B, SMAD4, MAPK9, MAPK8, MAPK10, TCF7L2, TCF7L1, TGFB2	2.3444
KEGG_PATHWAY	cfa04520:Adherens junction	11	0.00551412	0.0245829	ACTG1, TJP1, ACTN4, NLK, TGFBR1, CREBBP, SMAD4, WASL, TCF7L2, TCF7L1, VCL	2.21562
KEGG_PATHWAY	cfa04724:Glutamatergic synapse	15	0.00751925	0.0249181	DLGAP1, SLC38A2, GNAI2, PPP3R1, HOMER1, SHANK2, ITPR1, PLA2G4A, GNB2, GRIA2, GNG10, PPP3CB, CACNA1C, GNG5, CACNA1D	1.89834
KEGG_PATHWAY	cfa04924:Renin secretion	10	0.00501283	0.0323643	ADRB3, ADRB2, GNAI2, PPP3R1, PPP3CB, PDE3B, CACNA1C, CACNA1D, ITPR1, ADCYAP1	2.23451
KEGG_PATHWAY	cfa05132:Salmonella infection	11	0.00551412	0.0373545	ACTG1, FOS, TJP1, PFN2, DYNC1LI2, ROCK2, MAPK9, MAPK8, WASL, MAPK10, ARPC5	2.06986
KEGG_PATHWAY	cfa04727:GABAergic synapse	12	0.0060154	0.0385596	GABARAPL1, SLC38A2, GNB2, GNAI2, SLC6A1, GNG10, GABBR2, CACNA1C, GNG5, CACNA1D, GAD1, CACNA1B	1.97253
KEGG_PATHWAY	cfa04110:Cell cycle	15	0.00751925	0.0466925	RBL2, CREBBP, SMAD4, SKP2, RB1, YWHAE, WEE1, CDC25A, TGFB2, CCNE2, YWHAG, CDKN1B, GSK3B, STAG2, STAG1	1.74401
KEGG_PATHWAY	cfa03015:mRNA surveillance pathway	12	0.0060154	0.0475926	PPP2R3A, GSPT1, CLP1, PPP2CA, PPP2CB, RNPS1, PPP2R5E, CPSF4, ETF1, PAPOLG, CPSF2, PPP2R2A	1.90678
KEGG_PATHWAY	cfa04723:Retrograde endocannabinoid signaling	13	0.00651668	0.0507917	GNAI2, MAPK10, ITPR1, DAGLA, GRIA2, GNB2, GNG10, MAPK9, MAPK8, CACNA1C, GNG5, CACNA1D, CACNA1B	1.82266
KEGG_PATHWAY	cfa04150:mTOR signaling pathway	9	0.00451155	0.0509156	AKT1S1, RPS6KA2, ULK1, ULK2, STRADA, RHEB, PRKAA1, IRS1, DDIT4	2.18149
KEGG_PATHWAY	cfa05168:Herpes simplex infection	19	0.00952438	0.0538533	TAF3, TAF9B, CREBBP, SKP2, TLR3, MAPK10, ARNTL, CDC34, TAB2, IKBKE, FOS, GTF2I, MED8, EIF2S1, PER2, MAPK9, MAPK8, CLOCK, TBPL1	1.57974
KEGG_PATHWAY	cfa04120:Ubiquitin mediated proteolysis	16	0.00802053	0.0567133	UBE3A, UBE2G1, UBE4B, SKP2, UBE2H, CDC34, UBE2Q1, UBE2D3, UBE2K, UBA2, WWP1, RHOBTB1, CUL4B, UBE2D1, FBXW11, UBE2E2	1.65807
KEGG_PATHWAY	cfa04810:Regulation of actin cytoskeleton	22	0.0110282	0.0568525	FGD1, VAV3, ACTN4, LIMK2, ROCK2, MRAS, SSH2, ARHGAP35, RDX, ARPC5, VCL, ACTG1, NRAS, PFN2, TIAM1, ITGA5, CFL2, ITGA8, RRAS, WASL, MSN, FGF1	1.50535
KEGG_PATHWAY	cfa05202:Transcriptional misregulation in cancer	17	0.00852182	0.0636777	CCNT2, TMPRSS2, FOXO1, SMAD1, SIX4, MEIS1, MYCN, DOT1L, JUP, SS18, CDKN1B, PBX1, JMJD1C, PBX3, HPGD, RUNX2, KLF3	1.59944
KEGG_PATHWAY	cfa05161:Hepatitis B	16	0.00802053	0.0692849	EGR2, TGFBR1, CREBBP, SMAD4, TLR3, MAPK10, RB1, TGFB2, CCNE2, IKBKE, NRAS, FOS, CDKN1B, MAPK9, MAPK8, NFATC3	1.61136
KEGG_PATHWAY	cfa04024:cAMP signaling pathway	20	0.0100257	0.0793825	ATP1B1, VAV3, GNAI2, ROCK2, ATP1B4, CREBBP, PDE3B, MAPK10, GABBR2, ATP2B2, FOS, ADRB2, GRIA2, TIAM1, ABCC4, RRAS, MAPK9, MAPK8, CACNA1C, CACNA1D	1.48195
KEGG_PATHWAY	cfa04916:Melanogenesis	12	0.0060154	0.0829515	WNT5A, NRAS, GNAI2, GSK3B, CREBBP, EDN1, WNT9B, KIT, TCF7L2, FZD4, TCF7L1, FZD6	1.73344
KEGG_PATHWAY	cfa04530:Tight junction	11	0.00551412	0.0849254	ACTG1, TJP1, CTTN, ACTN4, PPP2CA, PPP2CB, JAM2, MYH9, TJP2, PPP2R2A, LLGL2	1.78761
KEGG_PATHWAY	cfa04144:Endocytosis	23	0.0115295	0.0890176	CAV3, CAV2, CLTA, RAB5C, TGFBR1, CHMP7, SNX4, ARPC5, LDLRAP1, ARFGEF1, RAB11FIP4, DAB2, TFRC, WWP1, VPS4B, RAB11A, HGS, STAM, WASL, VPS26B, EHD1, RAB11FIP1, EPN2	1.41167
KEGG_PATHWAY	cfa05410:Hypertrophic cardiomyopathy (HCM)	10	0.00501283	0.0977158	ACTG1, ITGA5, ITGA8, PRKAG2, DAG1, CACNB2, PRKAA1, CACNA1C, CACNA1D, TGFB2	1.81023
KEGG_PATHWAY	cfa05100:Bacterial invasion of epithelial cells	10	0.00501283	0.0977158	CAV3, ACTG1, CAV2, CLTA, CTTN, ITGA5, GAB1, WASL, ARPC5, VCL	1.81023

## Sheet: Table S3
Category	Term	Count	%	PValue	Genes	Fold Enrichment
KEGG_PATHWAY	cfa04310:Wnt signaling pathway	9	0.0195729	0.000934629	TBL1XR1, PRICKLE1, ROCK2, NLK, PPP3R1, SMAD4, FBXW11, FZD4, FZD6	4.37491
KEGG_PATHWAY	cfa04022:cGMP-PKG signaling pathway	9	0.0195729	0.0029612	ATP2B2, ATP1B1, MEF2A, ROCK2, ATP1B4, PPP3R1, PDE3B, CACNA1D, IRS1	3.6504
KEGG_PATHWAY	cfa04068:FoxO signaling pathway	8	0.0173981	0.00415393	RBL2, NLK, SMAD4, FOXO1, PRKAA1, CCNG2, IRS1, BCL2L11	3.88881
KEGG_PATHWAY	cfa04350:TGF-beta signaling pathway	5	0.0108738	0.0369391	SMAD5, FST, SMAD4, TGIF1, TGIF2	3.93082
KEGG_PATHWAY	cfa04152:AMPK signaling pathway	6	0.0130486	0.0410362	PFKFB2, FOXO1, PRKAA1, PPP2R5E, IRS1, PPP2R2A	3.13177
KEGG_PATHWAY	cfa04261:Adrenergic signaling in cardiomyocytes	6	0.0130486	0.0602694	ATP2B2, ATP1B1, ATP1B4, PPP2R5E, CACNA1D, PPP2R2A	2.80938
KEGG_PATHWAY	cfa04120:Ubiquitin mediated proteolysis	6	0.0130486	0.0633749	UBE2D3, UBE2G1, UBA2, CUL4B, UBE2D1, FBXW11	2.76866
KEGG_PATHWAY	cfa04710:Circadian rhythm	3	0.00652429	0.0786725	PRKAA1, FBXW11, FBXL3	6.36792
KEGG_PATHWAY	cfa05205:Proteoglycans in cancer	7	0.0152233	0.0827432	CAV3, CAV2, TFAP4, ROCK2, FRS2, FZD4, FZD6	2.28592
KEGG_PATHWAY	cfa04390:Hippo signaling pathway	6	0.0130486	0.0857209	BBC3, SMAD4, FBXW11, FZD4, PPP2R2A, FZD6	2.5303
KEGG_PATHWAY	cfa04114:Oocyte meiosis	5	0.0108738	0.0871076	CCNE2, PPP3R1, PPP2R5E, CPEB1, FBXW11	2.94811
KEGG_PATHWAY	cfa05202:Transcriptional misregulation in cancer	6	0.0130486	0.0875928	SS18, FOXO1, SIX4, PBX3, KLF3, MYCN	2.51365
KEGG_PATHWAY	cfa04919:Thyroid hormone signaling pathway	5	0.0108738	0.0988361	ATP1B1, PFKFB2, ATP1B4, FOXO1, MED14	2.81767
KEGG_PATHWAY	cfa04724:Glutamatergic synapse	5	0.0108738	0.0988361	PLA2G4A, GNG10, PPP3R1, SHANK2, CACNA1D	2.81767

## Sheet: Table S4
miRNA	ISO	ctr
rno-let-7a-1-3p	2780.33	1330
rno-let-7a-2-3p	14	16.6667
rno-let-7a-5p	125803	86595.3
rno-let-7b-3p	258	110.333
rno-let-7b-5p	36935	27029.3
rno-let-7c-1-3p	110	46.3333
rno-let-7c-2-3p	2780	1329.67
rno-let-7c-5p	145315	101981
rno-let-7d-3p	5739	1444.33
rno-let-7d-5p	53991.7	33176
rno-let-7e-3p	348	262.667
rno-let-7e-5p	30247	8306.33
rno-let-7f-1-3p	196.333	106
rno-let-7f-2-3p	1061.33	1222.67
rno-let-7f-5p	746381	541844
rno-let-7g-3p	179.333	249.333
rno-let-7g-5p	67540	61513.7
rno-let-7i-3p	536.333	702
rno-let-7i-5p	192250	168170
rno-miR-100-3p	86.3333	74.6667
rno-miR-100-5p	30531.7	46254.3
rno-miR-101a-3p	86405.7	108948
rno-miR-101a-5p	410	572.333
rno-miR-101b-3p	13705	11272.7
rno-miR-101b-5p	4.33333	2
rno-miR-103-1-5p	0.333333	0.666667
rno-miR-103-2-5p	0	0
rno-miR-103-3p	34128.3	39209
rno-miR-105	0.333333	0
rno-miR-106b-3p	1503.33	1203.33
rno-miR-106b-5p	301.333	408.667
rno-miR-107-3p	16163.7	15418.7
rno-miR-107-5p	6.33333	3.66667
rno-miR-10a-3p	317	328.667
rno-miR-10a-5p	143925	203863
rno-miR-10b-3p	11.3333	14
rno-miR-10b-5p	25882.7	25750.3
rno-miR-1188-3p	0	0
rno-miR-1188-5p	0	0
rno-miR-1193-3p	0	0.333333
rno-miR-1193-5p	0	0
rno-miR-1199-3p	0	0
rno-miR-1199-5p	0	0
rno-miR-122-3p	0.333333	0.666667
rno-miR-1224	1.33333	0.666667
rno-miR-122-5p	102	16
rno-miR-124-3p	61	40
rno-miR-124-5p	1.66667	1
rno-miR-1247-3p	9	4.66667
rno-miR-1247-5p	79.6667	40
rno-miR-1249	40.6667	24.3333
rno-miR-125a-3p	294	159.667
rno-miR-125a-5p	146663	200820
rno-miR-125b-1-3p	1037.33	685.667
rno-miR-125b-2-3p	5075.67	4506.33
rno-miR-125b-5p	151331	250826
rno-miR-126a-3p	309039	448234
rno-miR-126a-5p	356	229.667
rno-miR-126b	0.333333	0
rno-miR-127-3p	2994.67	3755.67
rno-miR-127-5p	50.6667	64
rno-miR-128-1-5p	42.6667	44.3333
rno-miR-128-2-5p	0	0.666667
rno-miR-128-3p	12525	13485
rno-miR-129-1-3p	0	0
rno-miR-129-2-3p	0	0
rno-miR-129-5p	0.333333	0
rno-miR-1297	0	0
rno-miR-1298	1.66667	1
rno-miR-1306-3p	14	8.66667
rno-miR-1306-5p	34	20.6667
rno-miR-130a-3p	67	56.3333
rno-miR-130a-5p	0	0.333333
rno-miR-130b-3p	175.333	230.333
rno-miR-130b-5p	23.6667	20.3333
rno-miR-132-3p	2632.33	177.333
rno-miR-132-5p	462	48.3333
rno-miR-133a-3p	1.9491e+06	3.67754e+06
rno-miR-133a-5p	37.3333	67.6667
rno-miR-133b-3p	8683.33	17569
rno-miR-133b-5p	0	0
rno-miR-133c	0	0
rno-miR-134-3p	3	1
rno-miR-134-5p	31.3333	31
rno-miR-135a-3p	4	0.666667
rno-miR-135a-5p	0	0
rno-miR-135b-3p	0	0
rno-miR-135b-5p	0	0
rno-miR-136-3p	428.667	552.333
rno-miR-136-5p	0	0.333333
rno-miR-137-3p	24	34
rno-miR-137-5p	0.333333	0.333333
rno-miR-138-1-3p	2.66667	2.33333
rno-miR-138-2-3p	2.33333	3.33333
rno-miR-138-5p	550	610
rno-miR-139-3p	46.3333	39.6667
rno-miR-139-5p	1642	1670.33
rno-miR-1-3p	12545.3	12839.3
rno-miR-140-3p	40918.7	39008
rno-miR-140-5p	5.66667	6.66667
rno-miR-141-3p	168.667	311.667
rno-miR-141-5p	0.666667	7.33333
rno-miR-142-3p	1959.67	4214.33
rno-miR-142-5p	32403	51338
rno-miR-143-3p	1.73104e+06	2.46673e+06
rno-miR-143-5p	836.667	1208.33
rno-miR-144-3p	1169.33	3914
rno-miR-144-5p	872	2123.67
rno-miR-145-3p	6319	7469.67
rno-miR-145-5p	477	595.667
rno-miR-146a-3p	38.3333	41.3333
rno-miR-146a-5p	30894.3	37706.7
rno-miR-146b-3p	65	20.3333
rno-miR-146b-5p	15646	8297.33
rno-miR-147	475.333	308.667
rno-miR-148a-3p	116707	132236
rno-miR-148a-5p	1448.33	1712.33
rno-miR-148b-3p	13608.3	16217.3
rno-miR-148b-5p	1062.67	1260.67
rno-miR-149-3p	0	0
rno-miR-149-5p	23051.3	26894.7
rno-miR-150-3p	133.333	122
rno-miR-150-5p	60019.3	71639.3
rno-miR-151-3p	34826.3	29862
rno-miR-151-5p	28293.3	31840
rno-miR-152-3p	16160.7	23736
rno-miR-152-5p	379	365.667
rno-miR-153-3p	0.333333	0
rno-miR-153-5p	0	0
rno-miR-154-3p	0	1
rno-miR-154-5p	6.66667	6
rno-miR-155-3p	6.33333	3.33333
rno-miR-155-5p	929.667	558.667
rno-miR-15a-3p	2.66667	2.33333
rno-miR-15a-5p	46.6667	21.6667
rno-miR-15b-3p	86.3333	88
rno-miR-15b-5p	1172	1055
rno-miR-1-5p	0.333333	0.333333
rno-miR-16-3p	70.6667	46.6667
rno-miR-16-5p	263977	395110
rno-miR-17-1-3p	148.333	249
rno-miR-17-2-3p	40.6667	57.3333
rno-miR-17-5p	706.333	1117
rno-miR-181a-1-3p	1447	1766.67
rno-miR-181a-2-3p	914	665
rno-miR-181a-5p	274185	310252
rno-miR-181b-1-3p	32	31.6667
rno-miR-181b-2-3p	21.6667	20.6667
rno-miR-181b-5p	23517.7	21824.7
rno-miR-181c-3p	1848.33	2868.33
rno-miR-181c-5p	33547	55723.7
rno-miR-181d-3p	7.66667	9.33333
rno-miR-181d-5p	5201.33	7484.33
rno-miR-182	1886.33	739.667
rno-miR-183-3p	1.66667	0.333333
rno-miR-183-5p	351.667	67.6667
rno-miR-1839-3p	72.6667	21.6667
rno-miR-1839-5p	4659	2484.33
rno-miR-184	1630.33	1500.67
rno-miR-1843a-3p	694.667	333.667
rno-miR-1843a-5p	3164.67	2603.67
rno-miR-1843b-3p	43	24.3333
rno-miR-1843b-5p	1233.33	788.667
rno-miR-185-3p	0	0
rno-miR-185-5p	186	347
rno-miR-186-3p	0	0
rno-miR-186-5p	612.667	786.667
rno-miR-187-3p	80.6667	76.3333
rno-miR-187-5p	1	0.333333
rno-miR-188-3p	2.66667	6
rno-miR-188-5p	172.333	164.333
rno-miR-1896	0	0
rno-miR-18a-3p	28.3333	23.6667
rno-miR-18a-5p	84.6667	132.667
rno-miR-190a-3p	76.3333	84.6667
rno-miR-190a-5p	1336.33	2647
rno-miR-190b-3p	0.333333	0.333333
rno-miR-190b-5p	43	54
rno-miR-1912-3p	0	0
rno-miR-1912-5p	0	0
rno-miR-191a-3p	199.333	193.667
rno-miR-191a-5p	928	668.667
rno-miR-191b	1.66667	2.33333
rno-miR-192-3p	6.66667	8.66667
rno-miR-192-5p	7993.33	7750
rno-miR-193a-3p	399	565
rno-miR-193a-5p	6.33333	6.66667
rno-miR-193b-3p	177.333	194.667
rno-miR-193b-5p	0.333333	0
rno-miR-194-3p	7.33333	6.66667
rno-miR-194-5p	2216	2706
rno-miR-1949	14.3333	15.3333
rno-miR-195-3p	902	482.667
rno-miR-195-5p	18802.3	26287.3
rno-miR-1956-3p	0.333333	0
rno-miR-1956-5p	4	3.66667
rno-miR-196a-3p	0	0.333333
rno-miR-196a-5p	4.33333	8
rno-miR-196b-3p	0	0
rno-miR-196b-5p	9.66667	17.6667
rno-miR-196c-3p	0.666667	2
rno-miR-196c-5p	8	15.3333
rno-miR-199a-3p	238795	141540
rno-miR-199a-5p	17023.3	10498
rno-miR-19a-3p	8.66667	7.33333
rno-miR-19a-5p	0.333333	0
rno-miR-19b-1-5p	0	0
rno-miR-19b-2-5p	0	0
rno-miR-19b-3p	29.6667	18.6667
rno-miR-1b	38010	25358
rno-miR-200a-3p	225	250.333
rno-miR-200a-5p	1.33333	3
rno-miR-200b-3p	147.667	123.333
rno-miR-200b-5p	1	0.333333
rno-miR-200c-3p	61.3333	182.667
rno-miR-200c-5p	0.333333	0.666667
rno-miR-201-3p	88	176.667
rno-miR-201-5p	2166.67	3753.33
rno-miR-202-3p	0	0
rno-miR-202-5p	0.666667	1
rno-miR-203a-3p	355	563.333
rno-miR-203a-5p	0.666667	0.666667
rno-miR-203b-3p	25.6667	40.6667
rno-miR-203b-5p	0	0
rno-miR-204-3p	1	0.333333
rno-miR-204-5p	1244.33	845
rno-miR-205	191.667	104
rno-miR-206-3p	1.66667	2.33333
rno-miR-206-5p	0	0
rno-miR-207	0	0
rno-miR-208a-3p	47.6667	36
rno-miR-208a-5p	9.66667	7.66667
rno-miR-208b-3p	307.333	158.333
rno-miR-208b-5p	0.333333	0
rno-miR-20a-3p	3	5.33333
rno-miR-20a-5p	1148.33	2091.67
rno-miR-20b-3p	11	27.3333
rno-miR-20b-5p	21.3333	45.6667
rno-miR-210-3p	982.333	1399.67
rno-miR-210-5p	48	45.6667
rno-miR-211-3p	0	0
rno-miR-211-5p	17.3333	8
rno-miR-212-3p	612.667	40.3333
rno-miR-212-5p	431.667	31.6667
rno-miR-21-3p	894.333	394
rno-miR-214-3p	2326.33	1097.67
rno-miR-214-5p	1.66667	0.666667
rno-miR-21-5p	192749	85990.7
rno-miR-216a-3p	2	5.66667
rno-miR-216a-5p	19	24.3333
rno-miR-216b-3p	3.33333	6.66667
rno-miR-216b-5p	26.6667	34.3333
rno-miR-217-3p	0.666667	0.666667
rno-miR-217-5p	86	150.333
rno-miR-218a-1-3p	3.33333	3
rno-miR-218a-2-3p	4.66667	6.66667
rno-miR-218a-5p	1304.33	1386.33
rno-miR-218b	0	0
rno-miR-219a-1-3p	71	32.6667
rno-miR-219a-2-3p	8.66667	8.66667
rno-miR-219a-5p	40.3333	33
rno-miR-219b	5	9
rno-miR-221-3p	5586.67	3027
rno-miR-221-5p	363	248.333
rno-miR-222-3p	8907	4159
rno-miR-222-5p	14	8.66667
rno-miR-223-3p	1753	3063
rno-miR-223-5p	34.3333	27.6667
rno-miR-22-3p	1880977	2.58185e+06
rno-miR-224-3p	8.66667	7.33333
rno-miR-224-5p	2583.67	2343.67
rno-miR-22-5p	898.667	748
rno-miR-23a-3p	29088.7	31717
rno-miR-23a-5p	6.33333	2
rno-miR-23b-3p	33047.3	31475
rno-miR-23b-5p	3.33333	5.66667
rno-miR-24-1-5p	202	179
rno-miR-24-2-5p	14997.3	14716.3
rno-miR-24-3p	75245.3	130066
rno-miR-25-3p	18890	21251.7
rno-miR-25-5p	53	61.3333
rno-miR-26a-3p	3.66667	2
rno-miR-26a-5p	1.25021e+06	2204347
rno-miR-26b-3p	394.333	233
rno-miR-26b-5p	89368.7	181865
rno-miR-27a-3p	51556	55145
rno-miR-27a-5p	1021.33	198.333
rno-miR-27b-3p	323930	325480
rno-miR-27b-5p	2230.33	1417.33
rno-miR-28-3p	31251.7	30389
rno-miR-28-5p	12664.7	12936
rno-miR-290	0.333333	0
rno-miR-291a-3p	0	0
rno-miR-291a-5p	0.333333	0
rno-miR-291b	0	0
rno-miR-292-3p	0	0
rno-miR-292-5p	0.333333	0
rno-miR-293-3p	0.333333	0
rno-miR-293-5p	8.33333	4.66667
rno-miR-294	0	0
rno-miR-295-3p	0	0
rno-miR-295-5p	0	0
rno-miR-296-3p	6.66667	6
rno-miR-296-5p	116	130
rno-miR-297	0	0
rno-miR-298-3p	72.3333	83.3333
rno-miR-2985	0	0
rno-miR-298-5p	4128	3426
rno-miR-299a-3p	10	14
rno-miR-299a-5p	2.33333	4.66667
rno-miR-299b-3p	0	0
rno-miR-299b-5p	0	0
rno-miR-29a-3p	155109	230961
rno-miR-29a-5p	54	65.3333
rno-miR-29b-1-5p	0.333333	0
rno-miR-29b-3p	5661	8952
rno-miR-29b-5p	150	174.333
rno-miR-29c-3p	24637.7	46162.3
rno-miR-29c-5p	285.333	444.333
rno-miR-300-3p	154.333	197
rno-miR-300-5p	0	1
rno-miR-301a-3p	10728.7	11296.3
rno-miR-301a-5p	14.3333	9
rno-miR-301b-3p	17.6667	25.6667
rno-miR-301b-5p	0	0
rno-miR-3064-3p	1.33333	4
rno-miR-3064-5p	12.3333	4.66667
rno-miR-3065-3p	10	6
rno-miR-3065-5p	17.6667	9
rno-miR-3068-3p	2094.33	1738
rno-miR-3068-5p	2500.67	5529.33
rno-miR-3072	0	0
rno-miR-3074	2.33333	3.33333
rno-miR-3075	23.6667	24
rno-miR-3084a-3p	13.6667	8.66667
rno-miR-3084a-5p	5.33333	3
rno-miR-3084b-3p	13.6667	8.66667
rno-miR-3084b-5p	1	1
rno-miR-3084c-3p	0	0
rno-miR-3084c-5p	1	1
rno-miR-3084d	13.6667	8.66667
rno-miR-3085	0.666667	2
rno-miR-3099	14.3333	11.6667
rno-miR-30a-3p	11761.7	7502.67
rno-miR-30a-5p	855707	1.18831e+06
rno-miR-30b-3p	0.333333	0
rno-miR-30b-5p	15332	22248.7
rno-miR-30c-1-3p	2218	1476
rno-miR-30c-2-3p	5127.67	3125
rno-miR-30c-5p	203834	237169
rno-miR-30d-3p	1229	1287.67
rno-miR-30d-5p	394364	545816
rno-miR-30e-3p	11977	7616.33
rno-miR-30e-5p	919147	1514555
rno-miR-3102	45.3333	13.3333
rno-miR-3120	7.66667	10.3333
rno-miR-31a-3p	15.6667	7.66667
rno-miR-31a-5p	12940.3	6320
rno-miR-31b	0	0
rno-miR-320-3p	547.667	148.333
rno-miR-320-5p	0.333333	0.333333
rno-miR-322-3p	2712.33	2536.33
rno-miR-322-5p	58	92
rno-miR-323-3p	66	52.6667
rno-miR-323-5p	0	0
rno-miR-32-3p	11.6667	10.3333
rno-miR-324-3p	162.333	108.333
rno-miR-324-5p	327.333	531
rno-miR-325-3p	21	43
rno-miR-325-5p	17.3333	24.3333
rno-miR-32-5p	195.667	289
rno-miR-326-3p	285	262.333
rno-miR-326-5p	0	0
rno-miR-327	0	0
rno-miR-328a-3p	8602.33	3786.33
rno-miR-328a-5p	2	0
rno-miR-328b-3p	1	0.666667
rno-miR-329-3p	0	0
rno-miR-329-5p	3.66667	3.66667
rno-miR-330-3p	130	109.333
rno-miR-330-5p	600.333	622.333
rno-miR-331-3p	251.333	243
rno-miR-331-5p	1	0.666667
rno-miR-33-3p	25.6667	40.6667
rno-miR-335	0	0
rno-miR-33-5p	172.333	295.333
rno-miR-336-3p	0.333333	0.333333
rno-miR-336-5p	0	0
rno-miR-337-3p	1	1.33333
rno-miR-337-5p	70.6667	74
rno-miR-338-3p	6.33333	9.33333
rno-miR-338-5p	76.3333	137.333
rno-miR-339-3p	1560.67	2225.67
rno-miR-339-5p	1733	3531
rno-miR-340-3p	401.667	526
rno-miR-340-5p	3136.67	4011.33
rno-miR-341	168.333	248.667
rno-miR-342-3p	712.333	1207.33
rno-miR-342-5p	162	134.667
rno-miR-343	0	0
rno-miR-344a-3p	7.33333	5.66667
rno-miR-344a-5p	0	0
rno-miR-344b-1-3p	2	1.66667
rno-miR-344b-3p	0	0
rno-miR-344b-5p	0	0
rno-miR-344g	0	0
rno-miR-344i	0	0
rno-miR-345-3p	695.333	1161.67
rno-miR-345-5p	805	1173.67
rno-miR-346	27.3333	50.6667
rno-miR-347	0	0
rno-miR-3473	103.333	108.667
rno-miR-349	0	0
rno-miR-34a-3p	8.33333	10.6667
rno-miR-34a-5p	1582.33	1677
rno-miR-34b-3p	74.3333	34.3333
rno-miR-34b-5p	203.667	206.333
rno-miR-34c-3p	24.3333	23.6667
rno-miR-34c-5p	3471.67	2401.67
rno-miR-350	132.667	316
rno-miR-351-3p	13	7.66667
rno-miR-351-5p	13773	15051.3
rno-miR-352	0.666667	0.333333
rno-miR-3541	2	2.33333
rno-miR-3542	17	14.6667
rno-miR-3543	0	0
rno-miR-3544	0	0
rno-miR-3546	0	0
rno-miR-3547	2.33333	2.33333
rno-miR-3548	0	0.333333
rno-miR-3549	0	0
rno-miR-3550	0	0
rno-miR-3551-3p	0	0
rno-miR-3551-5p	0	0
rno-miR-3552	0.333333	0
rno-miR-3553	0	0
rno-miR-3556a	0	0
rno-miR-3556b	0	0
rno-miR-3557-3p	0.333333	0.333333
rno-miR-3557-5p	1	0
rno-miR-3558-3p	20.6667	20.3333
rno-miR-3558-5p	4	2
rno-miR-3559-3p	56.3333	54.6667
rno-miR-3559-5p	248	255.333
rno-miR-3560	0	0
rno-miR-3561-3p	0.333333	0.333333
rno-miR-3561-5p	0.333333	0.333333
rno-miR-3562	0.666667	0.333333
rno-miR-3564	0	0
rno-miR-3566	1	0.333333
rno-miR-3568	0.666667	0
rno-miR-3569	1	0.333333
rno-miR-3570	0	0
rno-miR-3571	0	0
rno-miR-3572	0	0
rno-miR-3573-3p	0	0
rno-miR-3573-5p	0	0
rno-miR-3574	0	0
rno-miR-3575	0	0
rno-miR-3576	0	0
rno-miR-3577	169	97.3333
rno-miR-3578	0	0
rno-miR-3579	0	0
rno-miR-3580-3p	0.333333	0
rno-miR-3580-5p	1	0.333333
rno-miR-3583-3p	21.6667	8.33333
rno-miR-3583-5p	3.33333	1.33333
rno-miR-3584-3p	0.333333	0.333333
rno-miR-3584-5p	0	0
rno-miR-3585-3p	978	1308.67
rno-miR-3585-5p	2632.33	4651
rno-miR-3586-3p	0.333333	0.333333
rno-miR-3586-5p	0.333333	0.333333
rno-miR-3587	0	0
rno-miR-3588	0	0
rno-miR-3589	0	0
rno-miR-3590-3p	0	0
rno-miR-3590-5p	0	0
rno-miR-3591	0.333333	0.666667
rno-miR-3592	0	0
rno-miR-3593-3p	0.666667	3
rno-miR-3593-5p	0.333333	0
rno-miR-3594-3p	11	1.66667
rno-miR-3594-5p	8	4.66667
rno-miR-3595	0	0
rno-miR-3596a	0	0
rno-miR-3596b	0	0
rno-miR-3596c	0	0
rno-miR-3596d	0	0
rno-miR-361-3p	3123	2280
rno-miR-361-5p	2863.33	3855.33
rno-miR-362-3p	238.333	389.667
rno-miR-362-5p	68.3333	88.6667
rno-miR-363-3p	125	190.333
rno-miR-363-5p	0	0.333333
rno-miR-365-3p	0	0
rno-miR-365-5p	0.333333	0.333333
rno-miR-369-3p	120	161
rno-miR-369-5p	29.6667	26.6667
rno-miR-370-3p	10	8.66667
rno-miR-370-5p	1	1.33333
rno-miR-374-3p	693.667	1017.67
rno-miR-374-5p	824.667	1454.33
rno-miR-375-3p	145	97.3333
rno-miR-375-5p	0	0
rno-miR-376a-3p	0.333333	0.333333
rno-miR-376a-5p	13.6667	17.6667
rno-miR-376b-3p	30.6667	46.3333
rno-miR-376b-5p	27	44.3333
rno-miR-376c-3p	18.6667	25.3333
rno-miR-376c-5p	0	0.333333
rno-miR-377-3p	3	1
rno-miR-377-5p	3.33333	0.666667
rno-miR-378a-3p	398283	554208
rno-miR-378a-5p	3238	4093
rno-miR-378b	18661.3	26811.7
rno-miR-379-3p	34.3333	57
rno-miR-379-5p	20	27
rno-miR-380-3p	65.6667	93
rno-miR-380-5p	1	2.33333
rno-miR-381-3p	8.33333	7.66667
rno-miR-381-5p	1	1.66667
rno-miR-382-3p	18.3333	17
rno-miR-382-5p	13.3333	20.6667
rno-miR-383-3p	0	0.666667
rno-miR-383-5p	12.3333	20
rno-miR-384-3p	52.6667	79
rno-miR-384-5p	85.6667	168.333
rno-miR-409a-3p	178.333	187
rno-miR-409a-5p	6	7.66667
rno-miR-409b	0	0
rno-miR-410-3p	252.667	332.333
rno-miR-410-5p	0.333333	0
rno-miR-411-3p	105	150.333
rno-miR-411-5p	1201	1568.33
rno-miR-412-3p	0	0
rno-miR-412-5p	2.66667	6.33333
rno-miR-421-3p	815.333	1041.67
rno-miR-421-5p	11.6667	14.3333
rno-miR-423-3p	9847.67	9368
rno-miR-423-5p	10476.7	5238.33
rno-miR-425-3p	512.333	867.333
rno-miR-425-5p	5460	6323
rno-miR-429	89	82
rno-miR-431	39.3333	36.3333
rno-miR-433-3p	44.3333	42.3333
rno-miR-433-5p	3	3
rno-miR-434-3p	1571.67	1373.33
rno-miR-434-5p	222.667	248
rno-miR-448-3p	0	0
rno-miR-448-5p	0.333333	0
rno-miR-449a-3p	1	0
rno-miR-449a-5p	113.333	88.3333
rno-miR-449c-3p	0	0
rno-miR-449c-5p	12.6667	9.33333
rno-miR-450a-3p	0	0
rno-miR-450a-5p	203.333	99.6667
rno-miR-450b-3p	97	82.6667
rno-miR-450b-5p	79.6667	49.6667
rno-miR-451-3p	3.33333	11.3333
rno-miR-451-5p	2069.33	6521.33
rno-miR-452-3p	0	0
rno-miR-452-5p	699.667	626.333
rno-miR-455-3p	394.333	408.333
rno-miR-455-5p	556	571.333
rno-miR-463-3p	2	0
rno-miR-463-5p	3.66667	0.666667
rno-miR-465-3p	0	0
rno-miR-465-5p	0	0
rno-miR-466b-2-3p	3	1
rno-miR-466b-3p	1.33333	0.333333
rno-miR-466b-4-3p	3	1
rno-miR-466b-5p	7.66667	3.33333
rno-miR-466c-3p	1.33333	1
rno-miR-466c-5p	204.333	196.333
rno-miR-466d	0	0
rno-miR-471-3p	0.666667	0.666667
rno-miR-471-5p	0	0
rno-miR-483-3p	43.6667	26
rno-miR-483-5p	17	15.6667
rno-miR-484	360.667	1396.33
rno-miR-485-3p	7.66667	5
rno-miR-485-5p	22.3333	18
rno-miR-486	103162	72731
rno-miR-487b-3p	62.3333	76.3333
rno-miR-487b-5p	0	0
rno-miR-488-3p	198.667	255.667
rno-miR-488-5p	0.666667	1.33333
rno-miR-489-3p	10	15.6667
rno-miR-489-5p	0	0.666667
rno-miR-490-3p	15656.7	21023.3
rno-miR-490-5p	368.333	273.333
rno-miR-493-3p	12	15.6667
rno-miR-493-5p	29.6667	30.6667
rno-miR-494-3p	17.3333	39.3333
rno-miR-494-5p	0	0
rno-miR-495	8.66667	12
rno-miR-496-3p	6	7
rno-miR-496-5p	0	0
rno-miR-497-3p	111.333	138.667
rno-miR-497-5p	19456	11512.3
rno-miR-499-3p	672.667	1297.67
rno-miR-499-5p	23484.7	42078.3
rno-miR-500-3p	126.333	56
rno-miR-500-5p	3	3.33333
rno-miR-501-3p	33	30.3333
rno-miR-501-5p	1.33333	0
rno-miR-503-3p	868	883.667
rno-miR-503-5p	231.333	428.333
rno-miR-504	5.66667	0.666667
rno-miR-505-3p	1364.33	1511.67
rno-miR-505-5p	27.6667	40.6667
rno-miR-509-3p	18.6667	22.3333
rno-miR-509-5p	45.6667	106.667
rno-miR-511-3p	1	0
rno-miR-511-5p	0.333333	0
rno-miR-5132-3p	1.66667	1
rno-miR-5132-5p	0.333333	1.66667
rno-miR-532-3p	223	215
rno-miR-532-5p	6898	5366.67
rno-miR-539-3p	0	0.666667
rno-miR-539-5p	8	5
rno-miR-540-3p	31	32.3333
rno-miR-540-5p	7	11.6667
rno-miR-541-3p	0.333333	0.666667
rno-miR-541-5p	526.333	526
rno-miR-542-3p	1343.33	1448.33
rno-miR-542-5p	265	267
rno-miR-543-3p	38	56
rno-miR-543-5p	0	0
rno-miR-544-3p	0	0
rno-miR-544-5p	0	0
rno-miR-547-3p	72	130.333
rno-miR-547-5p	288	365.333
rno-miR-551b-3p	2.66667	1
rno-miR-551b-5p	0	0
rno-miR-568	0	0
rno-miR-582-3p	1702	451.667
rno-miR-582-5p	233.333	97.3333
rno-miR-592	3.33333	2.66667
rno-miR-598-3p	224	214.667
rno-miR-598-5p	0.333333	0
rno-miR-615	0	0
rno-miR-6215	116.333	79.6667
rno-miR-6216	6.33333	7
rno-miR-628	0	0
rno-miR-6314	117.333	151.667
rno-miR-6315	24.3333	18.3333
rno-miR-6316	0	0
rno-miR-6317	0.666667	1
rno-miR-6318	21	22
rno-miR-6319	13.6667	10
rno-miR-632	0	0
rno-miR-6320	0	0.666667
rno-miR-6321	28.6667	40
rno-miR-6322	0.333333	0
rno-miR-6323	0	0
rno-miR-6324	130.333	119
rno-miR-6325	2	3.33333
rno-miR-6326	0.333333	0
rno-miR-6327	0	0
rno-miR-6328	15	8.66667
rno-miR-6329	445.333	361
rno-miR-6330	0	0
rno-miR-6331	22.3333	16.6667
rno-miR-6332	0	0.333333
rno-miR-6333	0	0
rno-miR-6334	0	0
rno-miR-652-3p	1911	2345.33
rno-miR-652-5p	3	7.33333
rno-miR-653-3p	5.66667	4
rno-miR-653-5p	32.3333	30
rno-miR-664-1-5p	0	0
rno-miR-664-2-5p	10.6667	7.33333
rno-miR-664-3p	208.667	87.3333
rno-miR-665	4.66667	5
rno-miR-666-3p	13.3333	21.3333
rno-miR-666-5p	1	1.66667
rno-miR-667-3p	3.66667	2
rno-miR-667-5p	0.333333	1
rno-miR-668	9.33333	7.33333
rno-miR-671	280	161
rno-miR-672-3p	7.66667	4
rno-miR-672-5p	166.333	38.6667
rno-miR-673-3p	20.6667	13
rno-miR-673-5p	7.66667	5.66667
rno-miR-674-3p	1894.33	1127.33
rno-miR-674-5p	174	125.667
rno-miR-675-3p	25.3333	33.3333
rno-miR-675-5p	1.66667	3
rno-miR-676	5582.67	5508.33
rno-miR-678	0	0
rno-miR-679	0	0
rno-miR-702-3p	60.6667	33.6667
rno-miR-702-5p	0.666667	1.66667
rno-miR-708-3p	47.6667	64
rno-miR-708-5p	94.3333	163
rno-miR-711	0	0
rno-miR-741-3p	14.6667	4.33333
rno-miR-741-5p	0	0
rno-miR-742-3p	0	0
rno-miR-742-5p	0	0
rno-miR-743a-3p	5.66667	1
rno-miR-743a-5p	0.333333	0.333333
rno-miR-743b-3p	15	4
rno-miR-743b-5p	1	0.333333
rno-miR-7578	1	0.333333
rno-miR-758-3p	15.6667	18.6667
rno-miR-758-5p	0	0
rno-miR-759	0	0
rno-miR-760-3p	20.3333	9.66667
rno-miR-760-5p	0	0.666667
rno-miR-761	0	0
rno-miR-762	0	0
rno-miR-764-3p	0	0
rno-miR-764-5p	0	0
rno-miR-770-3p	2.33333	1.66667
rno-miR-770-5p	0.333333	1
rno-miR-7a-1-3p	178	213
rno-miR-7a-2-3p	0.666667	1
rno-miR-7a-5p	6.33333	4.33333
rno-miR-7b	0.333333	0.666667
rno-miR-802-3p	15	28.3333
rno-miR-802-5p	69.3333	95.3333
rno-miR-871-3p	6.33333	1.33333
rno-miR-871-5p	0	0.333333
rno-miR-872-3p	1145	1439.67
rno-miR-872-5p	5787.33	6308.33
rno-miR-873-3p	0.666667	1
rno-miR-873-5p	11.3333	14.6667
rno-miR-874-3p	160.667	248.667
rno-miR-874-5p	93.6667	177.333
rno-miR-875	0	0
rno-miR-876	0.333333	0.333333
rno-miR-877	74.6667	35
rno-miR-878	0.333333	0.333333
rno-miR-879-3p	7	8.66667
rno-miR-879-5p	37	26.6667
rno-miR-880-3p	0.333333	0
rno-miR-880-5p	0	0
rno-miR-881-3p	11.3333	1.66667
rno-miR-881-5p	0	0
rno-miR-883-3p	3.66667	1
rno-miR-883-5p	0	0
rno-miR-92a-1-5p	308.333	137.667
rno-miR-92a-2-5p	0	0
rno-miR-92a-3p	2600	2169
rno-miR-92b-3p	51.6667	40
rno-miR-92b-5p	0.333333	0
rno-miR-93-3p	113.333	102
rno-miR-935	0.333333	1
rno-miR-93-5p	7741	8264
rno-miR-96-3p	0	0
rno-miR-96-5p	0.333333	0
rno-miR-98-3p	216.333	36.6667
rno-miR-98-5p	7121	5577.67
rno-miR-99a-3p	2262.33	3186.67
rno-miR-99a-5p	16644.7	24875.3
rno-miR-99b-3p	364	233.667
rno-miR-99b-5p	38374.3	36379
rno-miR-9a-3p	47.6667	106.333
rno-miR-9a-5p	2751.67	3355.67
rno-miR-9b-3p	0	0
rno-miR-9b-5p	0	0.666667

## Sheet: Table S5
miRNA	ISO/NC
rno-let-7a-1-3p	2.09048
rno-let-7b-3p	2.33837
rno-let-7c-1-3p	2.3741
rno-let-7c-2-3p	2.09075
rno-let-7d-3p	3.97346
rno-let-7e-5p	3.64144
rno-miR-101b-5p	2.16667
rno-miR-122-5p	6.375
rno-miR-132-3p	14.844
rno-miR-132-5p	9.55862
rno-miR-133b-3p	0.494242
rno-miR-134-3p	3
rno-miR-135a-3p	6
rno-miR-141-5p	0.0909091
rno-miR-142-3p	0.465
rno-miR-144-3p	0.298757
rno-miR-144-5p	0.410611
rno-miR-146b-3p	3.19672
rno-miR-15a-5p	2.15385
rno-miR-182	2.55025
rno-miR-183-3p	5
rno-miR-183-5p	5.19704
rno-miR-1839-3p	3.35385
rno-miR-1843a-3p	2.08192
rno-miR-188-3p	0.444444
rno-miR-196c-3p	0.333333
rno-miR-200a-5p	0.444444
rno-miR-200c-3p	0.335766
rno-miR-201-3p	0.498113
rno-miR-20b-3p	0.402439
rno-miR-20b-5p	0.467153
rno-miR-211-5p	2.16667
rno-miR-212-3p	15.1901
rno-miR-212-5p	13.6316
rno-miR-21-3p	2.26988
rno-miR-214-3p	2.11934
rno-miR-214-5p	2.5
rno-miR-21-5p	2.24151
rno-miR-216a-3p	0.352941
rno-miR-219a-1-3p	2.17347
rno-miR-222-3p	2.14162
rno-miR-23a-5p	3.16667
rno-miR-26b-5p	0.4914
rno-miR-27a-5p	5.14958
rno-miR-3064-3p	0.333333
rno-miR-3064-5p	2.64286
rno-miR-3068-5p	0.452255
rno-miR-3085	0.333333
rno-miR-3102	3.4
rno-miR-31a-3p	2.04348
rno-miR-31a-5p	2.04752
rno-miR-320-3p	3.69213
rno-miR-325-3p	0.488372
rno-miR-328a-3p	2.27194
rno-miR-339-5p	0.490796
rno-miR-34b-3p	2.16505
rno-miR-350	0.419831
rno-miR-3583-3p	2.6
rno-miR-3583-5p	2.5
rno-miR-3593-3p	0.222222
rno-miR-3594-3p	6.6
rno-miR-377-3p	3
rno-miR-377-5p	5
rno-miR-380-5p	0.428571
rno-miR-412-5p	0.421053
rno-miR-450a-5p	2.04013
rno-miR-451-3p	0.294118
rno-miR-451-5p	0.317318
rno-miR-463-5p	5.5
rno-miR-466b-2-3p	3
rno-miR-466b-3p	4
rno-miR-466b-4-3p	3
rno-miR-466b-5p	2.3
rno-miR-484	0.258296
rno-miR-494-3p	0.440678
rno-miR-500-3p	2.25595
rno-miR-504	8.5
rno-miR-509-5p	0.428125
rno-miR-5132-5p	0.2
rno-miR-551b-3p	2.66667
rno-miR-582-3p	3.76827
rno-miR-582-5p	2.39726
rno-miR-652-5p	0.409091
rno-miR-664-3p	2.38931
rno-miR-667-5p	0.333333
rno-miR-672-5p	4.30172
rno-miR-702-5p	0.4
rno-miR-741-3p	3.38462
rno-miR-743a-3p	5.66667
rno-miR-743b-3p	3.75
rno-miR-760-3p	2.10345
rno-miR-770-5p	0.333333
rno-miR-871-3p	4.75
rno-miR-877	2.13333
rno-miR-881-3p	6.8
rno-miR-883-3p	3.66667
rno-miR-92a-1-5p	2.23971
rno-miR-935	0.333333
rno-miR-98-3p	5.9
rno-miR-9a-3p	0.448276
